# Supplementary material for: Nav1.2 channel mutations preventing fast inactivation lead to SCN2A encephalopathy
Source: Brain. 2024 Jun 28;148(1):212–26. doi: 10.1093/brain/awae213 (PMC11706276; doi:10.1093/brain/awae213)
Supplement: awae213_Supplementary_Data [file awae213_supplementary_data.zip]

Archive with 3 entries (3 files):
- brain-2024-00535-File008.pdf
- brain-2024-00535-File009.mp4
- brain-2024-00535-File010.mp4
